# Supplementary material for: Effect of a Novel Lavender Extract on Plasma Lipid and Lipoprotein Metabolism, Glucose Tolerance and Adipose Tissue Metabolic Activation: A Preclinical Safety and Efficacy Study
Source: Nutrients. 2024 Dec 28;17(1):76. doi: 10.3390/nu17010076 (PMC11722746; doi:10.3390/nu17010076)
Supplement: Supplementary file 1 [file nutrients-17-00076-s001.zip]

Archive with 1 entries (1 files):
- nutrients-3377367-supplementary.pdf
